# Supplementary material for: Diagnostic Accuracy and Stability of Multimodal Large Language Models for Hand Fracture Detection: A Multi-Run Evaluation on Plain Radiographs
Source: Diagnostics (Basel). 2026 Feb 1;16(3):424. doi: 10.3390/diagnostics16030424 (PMC12897326; doi:10.3390/diagnostics16030424)
Supplement: Supplementary file 1 [file diagnostics-16-00424-s001.zip]

Archive with 1 entries (1 files):
- diagnostics-4109629-supplementary.pdf
